# Supplementary material for: Transcriptional Responses of Copper-Transport-Related Genes ctr1, ctr2 and atox1 and Their Roles in the Regulation of Cu Homeostasis in Yellow Catfish Pelteobagrus fulvidraco
Source: Int J Mol Sci. 2022 Oct 13;23(20):12243. doi: 10.3390/ijms232012243 (PMC9602723; doi:10.3390/ijms232012243)
Supplement: Supplementary file 1 [file ijms-23-12243-s001.zip]

Archive with 2 entries (2 files):
- File S1.pdf
- Supplementary tables and figures.pdf
